# Supplementary material for: Therapeutic mucosal vaccination of herpes simplex virus type 2 infected guinea pigs with an adenovirus-based vaccine expressing the ribonucleotide reductase 2 and glycoprotein D induces local tissue-resident CD4+ and CD8+ TRM cells associated with protection against recurrent genital herpes
Source: Front Immunol. 2025 Mar 26;16:1568258. doi: 10.3389/fimmu.2025.1568258 (PMC11979635; doi:10.3389/fimmu.2025.1568258)
Supplement: Supplementary file 2 [file Table1.xlsx]

## Sheet: Supplementary Table 1
Supplementary Table 1: Statistical Comparison of RR2 against RR1, VP16, VP22, gD, dl529, and Mock Immunized groups of guinea pigs.
	DRG									VM
	CD44+CD4+ T Cells (%)	CD44+CD8+ T Cells (%)	CD103+CD8+ T Cells (%)	CRTAM+CD8+ T Cells (%)	Ki-67+CD4+ T Cells (%)	Ki-67+CD8+ T Cells (%)	IFN-g+CD4+ T Cells (%)	IFN-g+CD8+ T Cells (%)		CD44+CD4+ T Cells (%)	CD44+CD8+ T Cells (%)	CD103+CD8+ T Cells (%)	CRTAM+CD8+ T Cells (%)	Ki-67+CD4+ T Cells (%)	Ki-67+CD8+ T Cells (%)	IFN-g+CD4+ T Cells (%)	IFN-g+CD8+ T Cells (%)
RR2 vs. RR1	0.2071	0.115	0.8719	0.0032	0.0005	>0.9999	0.0022	0.0236		0.0229	0.001	0.0003	0.0012	0.0153	0.9989	0.5757	0.0007
RR2 vs. VP22	0.002	0.2104	0.9978	0.0002	0.0013	0.0005	0.0005	0.0003		0.0007	<0.0001	0.0003	0.0001	0.0125	0.0023	0.0352	0.0001
RR2 vs. gD	0.0462	0.7536	0.166	0.0007	0.2775	0.0013	0.9771	0.1648		0.2286	0.0002	0.0045	0.0622	0.9269	0.004	0.0462	0.3082
RR2 vs. VP16	0.0006	0.0051	0.0244	0.0021	0.0004	0.0441	0.0005	0.0098		0.0009	<0.0001	0.0003	0.001	0.0844	0.0003	0.0353	0.0001
RR2 vs. dl529	0.7331	0.0782	0.1142	0.003	0.0253	0.1762	0.0032	<0.0001		0.4795	0.0039	0.0976	0.2877	0.7392	0.6217	0.0527	0.0009
RR2 vs. Mock	0.0002	0.0002	0.0001	0.0007	0.0008	0.0002	0.0002	0.0007		0.0006	<0.0001	0.0003	0.0001	0.0002	0.0003	0.0245	0.0001
